# Supplementary material for: CellFateScout – a bioinformatics tool for elucidating small molecule signaling pathways that drive cells in a specific direction
Source: Cell Commun Signal. 2013 Nov 8;11:85. doi: 10.1186/1478-811X-11-85 (PMC3833265; doi:10.1186/1478-811X-11-85)
Supplement: Additional files 1 — Mouse validation summary. Table that summarizes detailed results from mouse validation including weighted means distances, p-values, and the number of genes at a certain distance to the small molecules. [file 1478-811X-11-85-S1.xls]

## Sheet: Sheet1
STRING		Number of result genes of certain distance (number of all nodes in network of certain distance)
Ascorbic Acid	Result gene number	Targets (0)	Distance 1 (0)	Distance 2 (1)	Distance 3 (25)	Distance 4 (63)	Distance 5 (65)	Distance >=6 (35)	Weighted mean distance	P-value
CellFateDriver	10	0	0	0	6	3	1	0	3.40311	0.0005
ExprEssence	10	0	0	0	2	5	3	0	3.96321	0.145
jActiveModules	10	0	0	0	0	1	7	2	4.9872	0.9981
KeyPathwayMiner	13	0	0	0	1	7	5	0	4.18954	0.4046
limma	10	0	0	0	1	4	4	1	4.28748	0.5353
iRefIndex		Number of result genes of certain distance (number of all nodes in network of certain distance)
Ascorbic Acid	Result gene number	Targets (0)	Distance 1 (0)	Distance 2 (5)	Distance 3 (24)	Distance 4 (52)	Distance 5 (31)	Distance >=6 (16)	Weighted mean distance	P-value
CellFateDriver	10	0	0	0	4	5	1	0	3.56718	0.1888
ExprEssence	10	0	0	0	1	3	5	1	4.29223	0.9597
jActiveModules	11	0	0	1	5	5	0	0	3.27293	0.0231
KeyPathwayMiner	13	0	0	1	4	6	2	0	3.49753	0.1272
limma	10	0	0	0	1	5	3	1	4.12308	0.8874
STRING		Number of result genes of certain distance (number of all nodes in network of certain distance)
Dorsomorphin	Result gene number	Targets (1)	Distance 1 (5)	Distance 2 (25)	Distance 3 (93)	Distance 4 (75)	Distance 5 (39)	Distance >=6 (20)	Weighted mean distance	P-value
CellFateDriver	17	0	0	5	10	2	0	0	2.73945	0.013
ExprEssence	17	0	0	2	5	8	2	0	3.36682	0.6822
jActiveModules	17	0	0	2	5	8	2	0	3.36682	0.6822
KeyPathwayMiner	15	0	0	4	9	2	0	0	2.7807	0.0211
limma	17	1	0	3	3	7	3	0	3.02371	0.1641
iRefIndex		Number of result genes of certain distance (number of all nodes in network of certain distance)
Dorsomorphin	Result gene number	Targets (1)	Distance 1 (2)	Distance 2 (16)	Distance 3 (78)	Distance 4 (45)	Distance 5 (12)	Distance >=6 (7)	Weighted mean distance	P-value
CellFateDriver	22	1	2	4	12	3	0	0	2.45471	0.0001
ExprEssence	22	0	0	3	9	3	3	4	3.05859	0.4317
jActiveModules	17	0	1	3	8	3	1	1	2.76765	0.0382
KeyPathwayMiner	39	0	0	4	28	7	0	0	2.98555	0.28
limma	22	1	1	2	11	4	1	2	2.70415	0.0166
STRING		Number of result genes of certain distance (number of all nodes in network of certain distance)
Fasudil	Result gene number	Targets (0)	Distance 1 (0)	Distance 2 (4)	Distance 3 (34)	Distance 4 (107)	Distance 5 (107)	Distance >=6 (77)	Weighted mean distance	P-value
CellFateDriver	10	0	0	0	1	5	4	0	4.18842	0.2868
ExprEssence	10	0	0	0	2	6	0	2	3.87286	0.0483
jActiveModules	9	0	0	0	0	0	1	8	6.1654	1
KeyPathwayMiner	148	0	0	1	27	66	47	7	4.05733	0.157
limma	10	0	0	0	1	3	1	5	4.33085	0.4477
iRefIndex		Number of result genes of certain distance (number of all nodes in network of certain distance)
Fasudil	Result gene number	Targets (0)	Distance 1 (1)	Distance 2 (4)	Distance 3 (18)	Distance 4 (99)	Distance 5 (89)	Distance >=6 (35)	Weighted mean distance	P-value
CellFateDriver	10	0	0	0	2	6	2	0	3.88238	0.1135
ExprEssence	11	0	0	0	1	4	6	0	4.29247	0.5658
jActiveModules	11	0	0	0	0	3	7	1	4.66635	0.9363
KeyPathwayMiner	84	0	0	0	9	48	21	6	4.09373	0.3044
limma	10	0	0	0	1	3	3	3	4.40222	0.7225
STRING		Number of the resulted genes of a certain distance (number of all nodes in the top2000 network of a certain distance)
Rosiglitazone	Result gene number	Targets (1)	Distance 1 (31)	Distance 2 (106)	Distance 3 (94)	Distance 4 (83)	Distance 5 (28)	Distance >=6 (24)	Weighted mean distance	P-value
CellFateDriver	13	0	4	7	2	0	0	0	1.77782	0.0007
ExprEssence	13	0	3	6	2	2	0	0	2.03154	0.0201
jActiveModules	12	0	0	3	3	6	0	0	3.15909	0.9716
KeyPathwayMiner	100	0	22	60	16	2	0	0	1.90068	0.0042
limma	15	0	1	7	4	2	1	0	2.48344	0.35
iRefIndex		Number of the resulted genes of a certain distance (number of all nodes in the top2000 network of a certain distance)
Rosiglitazone	Result gene number	Targets (0)	Distance 1 (4)	Distance 2 (54)	Distance 3 (122)	Distance 4 (41)	Distance 5 (4)	Distance >=6 (8)	Weighted mean distance	P-value
CellFateDriver	13	0	0	5	7	1	0	0	2.51968	0.2224
ExprEssence	12	0	0	3	9	0	0	0	2.6596	0.4733
jActiveModules	14	0	0	6	6	2	0	0	2.4811	0.1487
KeyPathwayMiner	83	0	2	22	52	7	0	0	2.59241	0.3292
limma	13	0	0	2	7	4	0	0	2.88964	0.8704
STRING		Number of the resulted genes of a certain distance (number of all nodes in the top2000 network of a certain distance)
SAHA	Result gene number	Targets (0)	Distance 1 (5)	Distance 2 (27)	Distance 3 (94)	Distance 4 (138)	Distance 5 (72)	Distance >=6 (41)	Weighted mean distance	P-value
CellFateDriver	18	0	0	4	7	7	0	0	3.04273	0.0136
ExprEssence	19	0	0	1	8	9	1	0	3.39854	0.2518
jActiveModules	15	0	0	1	5	6	3	0	3.51044	0.4318
KeyPathwayMiner	18	0	1	4	8	4	1	0	2.83072	0.0005
limma	18	0	0	0	8	8	2	0	3.52373	0.4504
iRefIndex		Number of the resulted genes of a certain distance (number of all nodes in the top2000 network of a certain distance)
SAHA	Result gene number	Targets (0)	Distance 1 (8)	Distance 2 (44)	Distance 3 (98)	Distance 4 (58)	Distance 5 (8)	Distance >=6 (4)	Weighted mean distance	P-value
CellFateDriver	15	0	0	2	11	2	0	0	2.88899	0.6814
ExprEssence	15	0	1	3	10	1	0	0	2.59908	0.1945
jActiveModules	15	0	1	4	8	2	0	0	2.54442	0.1334
KeyPathwayMiner	16	0	0	8	8	0	0	0	2.42617	0.0499
limma	15	0	0	5	8	2	0	0	2.64044	0.2489
STRING		Number of the resulted genes of a certain distance (number of all nodes in the top2000 network of a certain distance)
SB203580	Result gene number	Targets (5)	Distance 1 (81)	Distance 2 (200)	Distance 3 (151)	Distance 4 (79)	Distance 5 (27)	Distance >=6 (28)	Weighted mean distance	P-value
CellFateDriver	14	2	6	6	0	0	0	0	1.21856	0
ExprEssence	14	0	2	7	3	2	0	0	2.14555	0.4004
jActiveModules	14	0	4	5	3	2	0	0	1.95643	0.1368
KeyPathwayMiner	121	3	29	65	16	7	1	0	1.80977	0.0547
limma	14	0	3	5	4	2	0	0	2.10999	0.3219
iRefIndex		Number of the resulted genes of a certain distance (number of all nodes in the top2000 network of a certain distance)
SB203580	Result gene number	Targets (2)	Distance 1 (22)	Distance 2 (109)	Distance 3 (139)	Distance 4 (33)	Distance 5 (4)	Distance >=6 (28)	Weighted mean distance	P-value
CellFateDriver	14	0	0	2	6	2	1	3	3.15445	0.9985
ExprEssence	14	0	0	1	8	3	0	2	3.23582	0.9994
jActiveModules	14	0	1	6	4	3	0	0	2.34466	0.4053
KeyPathwayMiner	69	1	9	29	29	1	0	0	2.10192	0.088
limma	14	0	1	2	10	0	0	1	2.62153	0.8353
STRING		Number of the resulted genes of a certain distance (number of all nodes in the top2000 network of a certain distance)
SB431542	Result gene number	Targets (0)	Distance 1 (0)	Distance 2 (15)	Distance 3 (80)	Distance 4 (110)	Distance 5 (101)	Distance >=6 (66)	Weighted mean distance	P-value
CellFateDriver	12	0	0	3	8	1	0	0	2.79818	0.0003
ExprEssence	12	0	0	2	8	2	0	0	2.95633	0.0056
jActiveModules	20	0	0	4	13	3	0	0	2.81617	0.0015
KeyPathwayMiner	13	0	0	3	9	1	0	0	2.81357	0.0013
limma	12	0	0	1	5	3	2	1	3.48449	0.0516
iRefIndex		Number of the resulted genes of a certain distance (number of all nodes in the top2000 network of a certain distance)
SB431542	Result gene number	Targets	Distance 1	Distance 2	Distance 3	Distance 4	Distance 5	Distance >=6	Weighted mean distance	P-value
CellFateDriver	-	-	-	-	-	-	-	-	-	-
ExprEssence	-	-	-	-	-	-	-	-	-	-
jActiveModules	-	-	-	-	-	-	-	-	-	-
KeyPathwayMiner	-	-	-	-	-	-	-	-	-	-
limma	-	-	-	-	-	-	-	-	-	-
STRING		Number of the resulted genes of a certain distance (number of all nodes in the top2000 network of a certain distance)
SU5402	Result gene number	Targets (1)	Distance 1 (4)	Distance 2 (34)	Distance 3 (115)	Distance 4 (125)	Distance 5 (71)	Distance >=6 (62)	Weighted mean distance	P-value
CellFateDriver	12	1	2	3	6	0	0	0	2.09877	0
ExprEssence	12	0	2	4	3	3	0	0	2.43279	0.0004
jActiveModules	28	0	4	8	16	0	0	0	2.37821	0.0024
KeyPathwayMiner	139	1	4	27	76	31	0	0	2.85575	0.0346
limma	12	0	0	3	3	3	2	1	3.19557	0.1354
iRefIndex		Number of the resulted genes of a certain distance (number of all nodes in the top2000 network of a certain distance)
SU5402	Result gene number	Targets (0)	Distance 1 (0)	Distance 2 (1)	Distance 3 (13)	Distance 4 (69)	Distance 5 (92)	Distance >=6 (54)	Weighted mean distance	P-value
CellFateDriver	22	0	0	0	5	4	7	6	4.22415	0.0568
ExprEssence	22	0	0	0	2	6	5	9	4.49812	0.4964
jActiveModules	14	0	0	0	2	3	7	2	4.37795	0.2431
KeyPathwayMiner	85	0	0	0	2	25	41	17	4.63208	0.7818
limma	22	0	0	0	2	5	12	3	4.49917	0.4989
STRING		Number of the resulted genes of a certain distance (number of all nodes in the top2000 network of a certain distance)
Trichostatin A	Result gene number	Targets (2)	Distance 1 (25)	Distance 2 (103)	Distance 3 (192)	Distance 4 (130)	Distance 5 (68)	Distance >=6 (44)	Weighted mean distance	P-value
CellFateDriver	29	0	3	17	9	0	0	0	2.14727	0.0001
ExprEssence	30	0	0	11	14	5	0	0	2.68342	0.2048
jActiveModules	44	0	5	23	14	2	0	0	2.20365	0.0007
KeyPathwayMiner	271	2	21	77	121	50	0	0	2.5878	0.0676
limma	22	0	0	5	8	9	0	0	3.27912	0.9558
iRefIndex		Number of the resulted genes of a certain distance (number of all nodes in the top2000 network of a certain distance)
Trichostatin A	Result gene number	Targets (2)	Distance 1 (24)	Distance 2 (114)	Distance 3 (202)	Distance 4 (57)	Distance 5 (10)	Distance >=6 (14)	Weighted mean distance	P-value
CellFateDriver	14	0	1	4	9	0	0	0	2.42523	0.3478
ExprEssence	13	0	0	1	11	1	0	0	2.92512	0.9645
jActiveModules	6	0	0	0	2	2	1	1	3.7008	1
KeyPathwayMiner	255	2	22	78	133	19	1	0	2.35724	0.2485
limma	14	0	1	0	8	4	1	0	2.96593	0.9753
STRING		Number of the resulted genes of a certain distance (number of all nodes in the top2000 network of a certain distance)
U0126	Result gene number	Targets (3)	Distance 1 (48)	Distance 2 (93)	Distance 3 (77)	Distance 4 (35)	Distance 5 (9)	Distance >=6 (13)	Weighted mean distance	P-value
CellFateDriver	7	0	4	3	0	0	0	0	1.38416	0.0104
ExprEssence	8	0	3	3	1	1	0	0	1.75497	0.1066
jActiveModules	7	2	4	1	0	0	0	0	1.10004	0.0005
KeyPathwayMiner	29	2	12	13	2	0	0	0	1.40552	0.0113
limma	7	0	3	3	1	0	0	0	1.62675	0.0561
iRefIndex		Number of the resulted genes of a certain distance (number of all nodes in the top2000 network of a certain distance)
U0126	Result gene number	Targets (1)	Distance 1 (6)	Distance 2 (46)	Distance 3 (39)	Distance 4 (14)	Distance 5 (5)	Distance >=6 (9)	Weighted mean distance	P-value
CellFateDriver	16	0	1	5	6	3	1	0	2.58318	0.7455
ExprEssence	17	1	2	9	4	1	0	0	1.93717	0.0039
jActiveModules	16	0	1	11	4	0	0	0	2.10903	0.0464
KeyPathwayMiner	14	0	0	7	7	0	0	0	2.41582	0.4424
limma	16	1	1	5	7	1	1	0	2.25849	0.1765
STRING		Number of the resulted genes of a certain distance (number of all nodes in the top2000 network of a certain distance)
Valproic Acid	Result gene number	Targets (0)	Distance 1 (6)	Distance 2 (17)	Distance 3 (59)	Distance 4 (122)	Distance 5 (72)	Distance >=6 (56)	Weighted mean distance	P-value
CellFateDriver	13	0	5	7	1	0	0	0	1.67979	0
ExprEssence	13	0	3	6	0	2	2	0	2.24287	0.0012
jActiveModules	14	0	3	6	2	2	1	0	2.24576	0.0015
KeyPathwayMiner	63	0	0	1	16	31	6	9	3.66283	0.3816
limma	13	0	1	2	1	6	2	1	3.32353	0.0816
iRefIndex		Number of the resulted genes of a certain distance (number of all nodes in the top2000 network of a certain distance)
Valproic Acid	Result gene number	Targets	Distance 1	Distance 2	Distance 3	Distance 4	Distance 5	Distance >=6	Weighted mean distance	P-value
CellFateDriver	-	-	-	-	-	-	-	-	-	-
ExprEssence	-	-	-	-	-	-	-	-	-	-
jActiveModules	-	-	-	-	-	-	-	-	-	-
KeyPathwayMiner	-	-	-	-	-	-	-	-	-	-
limma	-	-	-	-	-	-	-	-	-	-
