# Supplementary material for: CellFateScout – a bioinformatics tool for elucidating small molecule signaling pathways that drive cells in a specific direction
Source: Cell Commun Signal. 2013 Nov 8;11:85. doi: 10.1186/1478-811X-11-85 (PMC3833265; doi:10.1186/1478-811X-11-85)
Supplement: Additional files 2 — Human validation summary. Table that summarizes detailed results from human validation including weighted means distances, p-values, and the number of genes at a certain distance to the small molecules. [file 1478-811X-11-85-S2.xls]

## Sheet: Sheet1
STRING		Number of the resulted genes of a certain distance (number of all nodes in the top2000 network of a certain distance)
Azacitidine	Result gene number	Targets (1)	Distance 1 (34)	Distance 2 (531)	Distance 3 (679)	Distance 4 (231)	Distance 5 (48)	Distance >=6 (15)	Weighted mean distance	P-value
CellFateDriver	17	0	2	14	1	0	0	0	1.90285	0
ExprEssence	17	0	1	15	1	0	0	0	1.97075	0.0002
jActiveModules	86	0	6	67	13	0	0	0	2.02067	0.0007
KeyPathwayMiner	1223	1	33	500	570	110	9	0	2.44403	0.2458
limma	17	0	1	5	7	3	1	0	2.5196	0.4239
iRefIndex		Number of the resulted genes of a certain distance (number of all nodes in the top2000 network of a certain distance)
Azacitidine	Result gene number	Targets (1)	Distance 1 (39)	Distance 2 (891)	Distance 3 (602)	Distance 4 (25)	Distance 5 (1)	Distance >=6 (0)	Weighted mean distance	P-value
CellFateDriver	10	0	2	8	0	0	0	0	1.74873	0.0031
ExprEssence	10	0	2	8	0	0	0	0	1.74873	0.0031
jActiveModules	162	1	10	127	24	0	0	0	1.94784	0.0654
KeyPathwayMiner	1491	1	39	861	570	20	0	0	2.13175	0.4944
limma	10	0	2	5	2	1	0	0	1.79287	0.0107
STRING		Number of the resulted genes of a certain distance (number of all nodes in the top2000 network of a certain distance)
Doxorubicin	Result gene number	Targets (5)	Distance 1 (81)	Distance 2 (200)	Distance 3 (151)	Distance 4 (79)	Distance 5 (27)	Distance >=6 (28)	Weighted mean distance	P-value
CellFateDriver	16	1	8	7	0	0	0	0	1.25997	0.0024
ExprEssence	16	1	11	4	0	0	0	0	1.10667	0.0004
jActiveModules	110	4	70	36	0	0	0	0	1.19987	0.0008
KeyPathwayMiner	1291	14	360	719	180	18	0	0	1.66251	0.3354
limma	16	1	5	8	1	1	0	0	1.46457	0.0561
iRefIndex		Number of the resulted genes of a certain distance (number of all nodes in the top2000 network of a certain distance)
Doxorubicin	Result gene number	Targets (14)	Distance 1 (536)	Distance 2 (957)	Distance 3 (67)	Distance 4 (0)	Distance 5 (0)	Distance >=6 (0)	Weighted mean distance	P-value
CellFateDriver	18	1	12	5	0	0	0	0	1.05698	0.002
ExprEssence	18	1	13	4	0	0	0	0	1.02926	0.0007
jActiveModules	110	2	60	48	0	0	0	0	1.20872	0.0563
KeyPathwayMiner	1550	14	536	943	57	0	0	0	1.39039	0.5041
limma	18	1	6	11	0	0	0	0	1.28333	0.1699
STRING		Number of the resulted genes of a certain distance (number of all nodes in the top2000 network of a certain distance)
Etoposide	Result gene number	Targets (18)	Distance 1 (327)	Distance 2 (788)	Distance 3 (316)	Distance 4 (48)	Distance 5 (8)	Distance >=6 (5)	Weighted mean distance	P-value
CellFateDriver	10	2	5	3	0	0	0	0	0.987236	0
ExprEssence	10	2	8	0	0	0	0	0	0.786436	0
jActiveModules	65	3	48	14	0	0	0	0	1.10403	0.0005
KeyPathwayMiner	395	11	153	194	36	1	0	0	1.47519	0.0728
limma	10	2	8	0	0	0	0	0	0.786436	0
iRefIndex		Number of the resulted genes of a certain distance (number of all nodes in the top2000 network of a certain distance)
Etoposide	Result gene number	Targets (17)	Distance 1 (437)	Distance 2 (1008)	Distance 3 (75)	Distance 4 (3)	Distance 5 (0)	Distance >=6 (0)	Weighted mean distance	P-value
CellFateDriver	14	4	7	3	0	0	0	0	0.746134	0
ExprEssence	14	2	5	7	0	0	0	0	1.06613	0.0031
jActiveModules	34	2	15	17	0	0	0	0	1.19863	0.032
KeyPathwayMiner	552	10	178	354	10	0	0	0	1.41085	0.277
limma	14	2	6	6	0	0	0	0	1.0238	0.0016
STRING		Number of the resulted genes of a certain distance (number of all nodes in the top2000 network of a certain distance)
Hydralazine	Result gene number	Targets (0)	Distance 1 (6)	Distance 2 (134)	Distance 3 (657)	Distance 4 (531)	Distance 5 (102)	Distance >=6 (38)	Weighted mean distance	P-value
CellFateDriver	17	0	0	4	6	6	1	0	2.93038	0.0757
ExprEssence	17	0	0	4	13	0	0	0	2.72032	0.0233
jActiveModules	97	0	0	15	73	9	0	0	2.85775	0.089
KeyPathwayMiner	17	0	0	4	11	2	0	0	2.77253	0.0885
limma	17	0	0	3	11	3	0	0	2.87399	0.0291
iRefIndex		Number of the resulted genes of a certain distance (number of all nodes in the top2000 network of a certain distance)
Hydralazine	Result gene number	Targets (0)	Distance 1 (3)	Distance 2 (93)	Distance 3 (953)	Distance 4 (307)	Distance 5 (14)	Distance >=6 (2)	Weighted mean distance	P-value
CellFateDriver	19	0	0	4	12	3	0	0	2.72783	0.0338
ExprEssence	19	0	0	3	13	3	0	0	2.80358	0.0995
jActiveModules	74	0	0	8	55	11	0	0	2.87707	0.2088
KeyPathwayMiner	17	0	0	2	14	1	0	0	2.83934	0.1461
limma	19	0	0	1	13	5	0	0	3.01081	0.6579
STRING		Number of the resulted genes of a certain distance (number of all nodes in the top2000 network of a certain distance)
Lithocholic acid	Result gene number	Targets (13)	Distance 1 (109)	Distance 2 (552)	Distance 3 (600)	Distance 4 (114)	Distance 5 (16)	Distance >=6 (10)	Weighted mean distance	P-value
CellFateDriver	19	0	6	8	5	0	0	0	1.75713	0.0069
ExprEssence	20	0	0	9	11	0	0	0	2.40995	0.8609
jActiveModules	7	0	0	1	5	1	0	0	2.83262	0.9992
KeyPathwayMiner	16	0	3	11	2	0	0	0	1.84263	0.7463
limma	19	0	1	7	9	2	0	0	2.36845	0.0394
iRefIndex		Number of the resulted genes of a certain distance (number of all nodes in the top2000 network of a certain distance)
Lithocholic acid	Result gene number	Targets (10)	Distance 1 (53)	Distance 2 (811)	Distance 3 (391)	Distance 4 (13)	Distance 5 (0)	Distance >=6 (4)	Weighted mean distance	P-value
CellFateDriver	23	0	1	19	3	0	0	0	1.97714	0.3124
ExprEssence	23	1	2	15	5	0	0	0	1.79826	0.0344
jActiveModules	64	0	4	51	9	0	0	0	1.95118	0.2594
KeyPathwayMiner	24	0	3	16	5	0	0	0	1.87501	0.0946
limma	23	0	1	13	8	1	0	0	2.06482	0.6317
STRING		Number of the resulted genes of a certain distance (number of all nodes in the top2000 network of a certain distance)
Methylprednisolone	Result gene number	Targets (1)	Distance 1 (71)	Distance 2 (558)	Distance 3 (598)	Distance 4 (146)	Distance 5 (17)	Distance >=6 (20)	Weighted mean distance	P-value
CellFateDriver	16	0	4	8	4	0	0	0	1.84201	0.003
ExprEssence	17	0	3	9	5	0	0	0	1.96147	0.0194
jActiveModules	134	1	14	80	39	0	0	0	2.03421	0.0512
KeyPathwayMiner	28	0	3	17	7	1	0	0	2.04715	0.8094
limma	16	0	0	6	8	1	1	0	2.51635	0.0597
iRefIndex		Number of the resulted genes of a certain distance (number of all nodes in the top2000 network of a certain distance)
Methylprednisolone	Result gene number	Targets (1)	Distance 1 (40)	Distance 2 (820)	Distance 3 (580)	Distance 4 (18)	Distance 5 (0)	Distance >=6 (2)	Weighted mean distance	P-value
CellFateDriver	30	0	0	19	11	0	0	0	2.15822	0.7566
ExprEssence	30	0	2	21	7	0	0	0	1.9822	0.0657
jActiveModules	131	1	13	92	25	0	0	0	1.89581	0.0061
KeyPathwayMiner	27	0	3	22	2	0	0	0	1.87089	0.0028
limma	30	0	0	19	11	0	0	0	2.15822	0.7566
STRING		Number of the resulted genes of a certain distance (number of all nodes in the top2000 network of a certain distance)
Prednisone	Result gene number	Targets (0)	Distance 1 (1)	Distance 2 (1)	Distance 3 (33)	Distance 4 (510)	Distance 5 (691)	Distance >=6 (195)	Weighted mean distance	P-value
CellFateDriver	30	0	0	0	3	18	9	0	4.00169	0.0074
ExprEssence	30	0	0	0	1	20	8	1	4.08707	0.0365
jActiveModules	135	0	0	0	4	95	36	0	4.08926	0.0384
KeyPathwayMiner	30	0	0	0	2	21	7	0	4.01718	0.3522
limma	30	0	0	0	0	16	13	1	4.25753	0.0087
iRefIndex		Number of the resulted genes of a certain distance (number of all nodes in the top2000 network of a certain distance)
Prednisone	Result gene number	Targets (0)	Distance 1 (0)	Distance 2 (5)	Distance 3 (24)	Distance 4 (52)	Distance 5 (31)	Distance >=6 (16)	Weighted mean distance	P-value
CellFateDriver	0	-	-	-	-	-	-	-	-	-
ExprEssence	0	-	-	-	-	-	-	-	-	-
jActiveModules	0	-	-	-	-	-	-	-	-	-
KeyPathwayMiner	0	-	-	-	-	-	-	-	-	-
limma	0	-	-	-	-	-	-	-	-	-
STRING		Number of the resulted genes of a certain distance (number of all nodes in the top2000 network of a certain distance)
Tamoxifen	Result gene number	Targets (21)	Distance 1 (428)	Distance 2 (713)	Distance 3 (238)	Distance 4 (45)	Distance 5 (4)	Distance >=6 (19)	Weighted mean distance	P-value
CellFateDriver	10	1	7	2	0	0	0	0	1.02057	0.0025
ExprEssence	10	1	6	3	0	0	0	0	1.09383	0.0071
jActiveModules	19	3	12	4	0	0	0	0	0.959082	0.0007
KeyPathwayMiner	255	9	112	109	20	5	0	0	1.39108	0.1602
limma	10	0	5	5	0	0	0	0	1.39765	0.1195
iRefIndex		Number of the resulted genes of a certain distance (number of all nodes in the top2000 network of a certain distance)
Tamoxifen	Result gene number	Targets (20)	Distance 1 (481)	Distance 2 (931)	Distance 3 (70)	Distance 4 (3)	Distance 5 (0)	Distance >=6 (0)	Weighted mean distance	P-value
CellFateDriver	13	0	6	7	0	0	0	0	1.32748	0.2918
ExprEssence	13	1	10	2	0	0	0	0	0.974561	0.0012
jActiveModules	211	5	110	95	1	0	0	0	1.22022	0.0879
KeyPathwayMiner	341	7	145	186	3	0	0	0	1.30523	0.1786
limma	13	0	5	8	0	0	0	0	1.40041	0.4791
STRING		Number of the resulted genes of a certain distance (number of all nodes in the top2000 network of a certain distance)
Valproic Acid	Result gene number	Targets (3)	Distance 1 (80)	Distance 2 (552)	Distance 3 (592)	Distance 4 (121)	Distance 5 (17)	Distance >=6 (21)	Weighted mean distance	P-value
CellFateDriver	21	1	3	12	5	0	0	0	1.83789	0.0026
ExprEssence	21	1	2	6	5	7	0	0	2.14749	0.035
jActiveModules	27	0	0	19	8	0	0	0	2.19523	0.3575
KeyPathwayMiner	21	0	2	14	5	0	0	0	2.0243	0.8705
limma	21	0	1	5	13	1	1	0	2.51625	0.0714
iRefIndex		Number of the resulted genes of a certain distance (number of all nodes in the top2000 network of a certain distance)
Valproic Acid	Result gene number	Targets (5)	Distance 1 (134)	Distance 2 (1043)	Distance 3 (265)	Distance 4 (4)	Distance 5 (0)	Distance >=6 (0)	Weighted mean distance	P-value
CellFateDriver	33	0	4	26	3	0	0	0	1.81964	0.2698
ExprEssence	34	1	5	27	1	0	0	0	1.68682	0.0293
jActiveModules	65	1	14	48	2	0	0	0	1.63839	0.0098
KeyPathwayMiner	31	0	7	22	2	0	0	0	1.66885	0.0172
limma	33	0	2	25	6	0	0	0	1.93584	0.7566
STRING		Number of the resulted genes of a certain distance (number of all nodes in the top2000 network of a certain distance)
Vorinostat	Result gene number	Targets (6)	Distance 1 (191)	Distance 2 (752)	Distance 3 (446)	Distance 4 (86)	Distance 5 (13)	Distance >=6 (11)	Weighted mean distance	P-value
CellFateDriver	22	0	5	15	2	0	0	0	1.75723	0.0683
ExprEssence	22	0	8	11	3	0	0	0	1.61621	0.0045
jActiveModules	25	1	15	8	1	0	0	0	1.25809	0
KeyPathwayMiner	1319	6	188	692	388	44	1	0	1.97141	0.1079
limma	22	0	5	12	5	0	0	0	1.8218	0.3533
iRefIndex		Number of the resulted genes of a certain distance (number of all nodes in the top2000 network of a certain distance)
Vorinostat	Result gene number	Targets (6)	Distance 1 (339)	Distance 2 (1100)	Distance 3 (135)	Distance 4 (0)	Distance 5 (0)	Distance >=6 (0)	Weighted mean distance	P-value
CellFateDriver	18	0	3	12	3	0	0	0	1.69873	0.639
ExprEssence	18	0	5	13	0	0	0	0	1.55474	0.367
jActiveModules	23	1	5	17	0	0	0	0	1.49629	0.1962
KeyPathwayMiner	1536	6	332	1069	129	0	0	0	1.61405	0.4193
limma	18	0	6	9	3	0	0	0	1.45994	0.1129
