# Supplementary material for: CellFateScout – a bioinformatics tool for elucidating small molecule signaling pathways that drive cells in a specific direction
Source: Cell Commun Signal. 2013 Nov 8;11:85. doi: 10.1186/1478-811X-11-85 (PMC3833265; doi:10.1186/1478-811X-11-85)
Supplement: Additional files 3 — Small Molecule Mechanisms Database records. Summary of all small molecules from Connectivity Map included in the SMMD, including their respective concentration, cell line and Affymetrix microarray platform. [file 1478-811X-11-85-S3.xls]

## Sheet: unit_table_DB_for_Suppl.txt
Small Molecule	Concentration	Cell Line	Affymetrix Platform
(-)-isoprenaline	1.62e-05	MCF7	HT_HG-U133A
(+)-isoprenaline	1.1e-05	MCF7	HT_HG-U133A
16,16-dimethylprostaglandin E2	1e-05	PC3	HT_HG-U133A
2-aminobenzenesulfonamide	2.32e-05	MCF7	HT_HG-U133A
3-hydroxy-DL-kynurenine	1.78e-05	MCF7	HT_HG-U133A
3-nitropropionic acid	1e-05	MCF7	HT_HG-U133A
3-nitropropionic acid	1e-05	PC3	HT_HG-U133A
6-benzylaminopurine	1.78e-05	MCF7	HT_HG-U133A
6-bromoindirubin-3'-oxime	5e-07	PC3	HT_HG-U133A
6-bromoindirubin-3'-oxime	5e-07	MCF7	HT_HG-U133A
8-azaguanine	2.62e-05	MCF7	HT_HG-U133A
acebutolol	1.08e-05	MCF7	HT_HG-U133A
acenocoumarol	1.14e-05	PC3	HT_HG-U133A
acenocoumarol	1.14e-05	MCF7	HT_HG-U133A
acetazolamide	1.8e-05	MCF7	HT_HG-U133A
acetohexamide	1.24e-05	MCF7	HT_HG-U133A
acetylsalicylic acid	0.0001	MCF7	HT_HG-U133A_EA
acetylsalicylic acid	0.0001	HL60	HT_HG-U133A
acetylsalicylic acid	0.0001	PC3	HT_HG-U133A
acetylsalicylic acid	0.0001	MCF7	HT_HG-U133A
aciclovir	1.78e-05	MCF7	HT_HG-U133A
adenosine phosphate	1.1e-05	MCF7	HT_HG-U133A
adipiodone	3.6e-06	MCF7	HT_HG-U133A
AH-23848	1e-06	MCF7	HT_HG-U133A
AH-6809	1e-06	PC3	HT_HG-U133A
albendazole	1.5e-05	MCF7	HT_HG-U133A
alfuzosin	9.4e-06	MCF7	HT_HG-U133A
alpha-ergocryptine	7e-06	MCF7	HT_HG-U133A
alpha-ergocryptine	7e-06	PC3	HT_HG-U133A
alpha-estradiol	1e-08	MCF7	HG-U133A
alpha-estradiol	1e-08	MCF7	HT_HG-U133A_EA
alpha-estradiol	1e-08	HL60	HT_HG-U133A
alpha-estradiol	1e-08	PC3	HT_HG-U133A
alpha-estradiol	1e-08	MCF7	HT_HG-U133A
alprenolol	1.4e-05	MCF7	HT_HG-U133A
alprostadil	1e-05	PC3	HT_HG-U133A
alprostadil	1.12e-05	MCF7	HT_HG-U133A
alsterpaullone	1e-05	PC3	HT_HG-U133A
amantadine	9.6e-06	MCF7	HT_HG-U133A
aminoglutethimide	1.72e-05	MCF7	HT_HG-U133A
aminophenazone	1.72e-05	PC3	HT_HG-U133A
aminophenazone	1.72e-05	MCF7	HT_HG-U133A
aminophylline	9.6e-06	MCF7	HT_HG-U133A
amitriptyline	1.28e-05	MCF7	HT_HG-U133A
amitriptyline	1.28e-05	PC3	HT_HG-U133A
amodiaquine	8.6e-06	MCF7	HT_HG-U133A
amoxapine	1.28e-05	MCF7	HT_HG-U133A
amrinone	2.14e-05	MCF7	HT_HG-U133A
androsterone	1.38e-05	MCF7	HT_HG-U133A
anisomycin	1.5e-05	MCF7	HT_HG-U133A
apigenin	1.48e-05	MCF7	HT_HG-U133A
apomorphine	6.4e-06	MCF7	HT_HG-U133A
AR-A014418	1e-05	PC3	HT_HG-U133A
arachidonyltrifluoromethane	1e-05	MCF7	HG-U133A
arecoline	1.7e-05	MCF7	HT_HG-U133A
ascorbic acid	2.24e-05	MCF7	HT_HG-U133A
astemizole	8.8e-06	PC3	HT_HG-U133A
astemizole	8.8e-06	MCF7	HT_HG-U133A
atropine	5.8e-06	MCF7	HT_HG-U133A
azacitidine	1.64e-05	MCF7	HT_HG-U133A
azaperone	1.22e-05	MCF7	HT_HG-U133A
azathioprine	1.44e-05	MCF7	HT_HG-U133A
baclofen	1.88e-05	MCF7	HT_HG-U133A
bendroflumethiazide	9.4e-06	MCF7	HT_HG-U133A
bendroflumethiazide	9.4e-06	PC3	HT_HG-U133A
benfotiamine	8.6e-06	MCF7	HT_HG-U133A
benperidol	1.04e-05	MCF7	HT_HG-U133A
benserazide	1.36e-05	MCF7	HT_HG-U133A
benzydamine	1.16e-05	MCF7	HT_HG-U133A
bepridil	1e-05	MCF7	HT_HG-U133A
berberine	1.08e-05	MCF7	HT_HG-U133A
betahistine	1.72e-05	MCF7	HT_HG-U133A
betaxolol	1.16e-05	MCF7	HT_HG-U133A
bethanechol	2.04e-05	MCF7	HT_HG-U133A
betulinic acid	8.8e-06	MCF7	HT_HG-U133A
bezafibrate	1.1e-05	MCF7	HT_HG-U133A
bicuculline	1.08e-05	MCF7	HT_HG-U133A
biperiden	1.14e-05	MCF7	HT_HG-U133A
bisoprolol	9e-06	MCF7	HT_HG-U133A
blebbistatin	1.7e-05	MCF7	HT_HG-U133A_EA
brinzolamide	1.04e-05	MCF7	HT_HG-U133A
bromperidol	9.6e-06	MCF7	HT_HG-U133A
bucladesine	2e-06	MCF7	HT_HG-U133A_EA
budesonide	9.2e-06	MCF7	HT_HG-U133A
buflomedil	1.16e-05	MCF7	HT_HG-U133A
bumetanide	1.1e-05	MCF7	HT_HG-U133A
bupropion	1.44e-05	MCF7	HT_HG-U133A
buspirone	9.4e-06	MCF7	HT_HG-U133A
calcium folinate	7.8e-06	MCF7	HT_HG-U133A
calcium folinate	7.8e-06	PC3	HT_HG-U133A
camptothecin	1.14e-05	MCF7	HT_HG-U133A
capsaicin	1.3e-05	MCF7	HT_HG-U133A
captopril	1.72e-05	MCF7	HT_HG-U133A
carbachol	2.18e-05	MCF7	HT_HG-U133A
carbamazepine	1e-07	MCF7	HT_HG-U133A_EA
carbamazepine	1.7e-05	MCF7	HT_HG-U133A
carbamazepine	1.7e-05	PC3	HT_HG-U133A
carbimazole	2.14e-05	MCF7	HT_HG-U133A
carmustine	0.0001	MCF7	HT_HG-U133A
carteolol	1.22e-05	MCF7	HT_HG-U133A
cefalexin	1.1e-05	MCF7	HT_HG-U133A
cefmetazole	8.2e-06	MCF7	HT_HG-U133A
celecoxib	1e-05	MCF7	HG-U133A
cetirizine	8.6e-06	MCF7	HT_HG-U133A
chenodeoxycholic acid	1.02e-05	MCF7	HT_HG-U133A
chlorambucil	1.32e-05	PC3	HT_HG-U133A
chlorambucil	1.32e-05	MCF7	HT_HG-U133A
chloramphenicol	1.24e-05	PC3	HT_HG-U133A
chloroquine	7.8e-06	MCF7	HT_HG-U133A
chlorphenamine	1.02e-05	MCF7	HT_HG-U133A
chlorpromazine	1e-06	MCF7	HT_HG-U133A_EA
chlorpromazine	1e-06	HL60	HT_HG-U133A
chlorpromazine	1e-06	PC3	HT_HG-U133A
chlorpromazine	1e-06	MCF7	HT_HG-U133A
chlorpromazine	1.12e-05	MCF7	HT_HG-U133A
chlorpromazine	1.12e-05	PC3	HT_HG-U133A
chlorpropamide	0.0001	MCF7	HG-U133A
chlorpropamide	1.44e-05	MCF7	HT_HG-U133A
chlorprothixene	1.14e-05	MCF7	HT_HG-U133A
chlortalidone	1.18e-05	MCF7	HT_HG-U133A
chlorzoxazone	2.36e-05	MCF7	HT_HG-U133A
chrysin	1.58e-05	MCF7	HT_HG-U133A
cicloheximide	1.42e-05	MCF7	HT_HG-U133A
ciclopirox	1.5e-05	MCF7	HT_HG-U133A
ciclosporin	1e-06	MCF7	HG-U133A
ciclosporin	3.4e-06	MCF7	HT_HG-U133A
cimetidine	1.58e-05	MCF7	HT_HG-U133A
cinchocaine	1.16e-05	MCF7	HT_HG-U133A
cinchonidine	1.36e-05	MCF7	HT_HG-U133A
cinchonine	1.36e-05	MCF7	HT_HG-U133A
cinnarizine	1.08e-05	MCF7	HT_HG-U133A
ciprofibrate	1.38e-05	MCF7	HT_HG-U133A
ciprofloxacin	1.08e-05	MCF7	HT_HG-U133A
cisapride	8.6e-06	MCF7	HT_HG-U133A
citalopram	1e-06	PC3	HT_HG-U133A
citalopram	1e-06	MCF7	HT_HG-U133A
citiolone	2.52e-05	PC3	HT_HG-U133A
citiolone	2.52e-05	MCF7	HT_HG-U133A
clebopride	8.2e-06	MCF7	HT_HG-U133A
clemizole	1.1e-05	MCF7	HT_HG-U133A
clemizole	1.1e-05	PC3	HT_HG-U133A
clenbuterol	1.28e-05	MCF7	HT_HG-U133A
clioquinol	1.3e-05	MCF7	HT_HG-U133A
clofilium tosylate	7.8e-06	MCF7	HT_HG-U133A
clomipramine	1.14e-05	MCF7	HT_HG-U133A
clonidine	1.5e-05	MCF7	HT_HG-U133A
clorgiline	1.3e-05	MCF7	HT_HG-U133A
clotrimazole	1.16e-05	MCF7	HT_HG-U133A
cloxacillin	8.8e-06	MCF7	HT_HG-U133A
clozapine	1e-05	HL60	HT_HG-U133A
clozapine	1e-05	PC3	HT_HG-U133A
clozapine	1e-05	MCF7	HT_HG-U133A
clozapine	1.22e-05	MCF7	HT_HG-U133A
colchicine	1e-05	MCF7	HT_HG-U133A
colecalciferol	1.04e-05	MCF7	HT_HG-U133A
colforsin	5e-07	PC3	HT_HG-U133A
corticosterone	1.16e-05	MCF7	HT_HG-U133A
cortisone	1.1e-05	MCF7	HT_HG-U133A
corynanthine	1.02e-05	MCF7	HT_HG-U133A
cotinine	2.26e-05	MCF7	HT_HG-U133A
cyclopentolate	1.22e-05	MCF7	HT_HG-U133A
cycloserine	3.92e-05	MCF7	HT_HG-U133A
cyproheptadine	1.24e-05	MCF7	HT_HG-U133A
cyproterone	9.6e-06	MCF7	HT_HG-U133A
cytisine	2.1e-05	MCF7	HT_HG-U133A
danazol	1.18e-05	MCF7	HT_HG-U133A
dantrolene	1.18e-05	MCF7	HT_HG-U133A
dantrolene	1.18e-05	PC3	HT_HG-U133A
dapsone	1.62e-05	MCF7	HT_HG-U133A
dapsone	1.62e-05	PC3	HT_HG-U133A
daunorubicin	1e-06	MCF7	HT_HG-U133A
decamethonium bromide	9.6e-06	MCF7	HT_HG-U133A
deferoxamine	0.0001	MCF7	HG-U133A
deferoxamine	6e-06	MCF7	HT_HG-U133A
deferoxamine	6e-06	PC3	HT_HG-U133A
demecarium bromide	5.6e-06	MCF7	HT_HG-U133A
desipramine	1.32e-05	MCF7	HT_HG-U133A
desoxycortone	1.22e-05	MCF7	HT_HG-U133A
dexamethasone	1e-06	MCF7	HG-U133A
dexamethasone	9.2e-06	PC3	HT_HG-U133A
dexamethasone	9.2e-06	MCF7	HT_HG-U133A
dexibuprofen	1.94e-05	MCF7	HT_HG-U133A
diazoxide	1.74e-05	PC3	HT_HG-U133A
diazoxide	1.74e-05	MCF7	HT_HG-U133A
diclofenamide	1.32e-05	MCF7	HT_HG-U133A
dicoumarol	1.18e-05	MCF7	HT_HG-U133A
dicoumarol	1.18e-05	PC3	HT_HG-U133A
dicycloverine	1.16e-05	MCF7	HT_HG-U133A
diethylstilbestrol	1.5e-05	MCF7	HT_HG-U133A
diethylstilbestrol	1.5e-05	PC3	HT_HG-U133A
diflunisal	1.6e-05	MCF7	HT_HG-U133A
digoxin	5.2e-06	MCF7	HT_HG-U133A
dihydroergotamine	3e-06	PC3	HT_HG-U133A
dihydroergotamine	3e-06	MCF7	HT_HG-U133A
diltiazem	8.8e-06	MCF7	HT_HG-U133A
dinoprost	8.4e-06	MCF7	HT_HG-U133A
dinoprostone	1e-05	PC3	HT_HG-U133A
dinoprostone	1e-05	MCF7	HT_HG-U133A
diphenhydramine	1.38e-05	MCF7	HT_HG-U133A
diphenhydramine	1.38e-05	PC3	HT_HG-U133A
dipyridamole	8e-06	MCF7	HT_HG-U133A
disopyramide	1.18e-05	MCF7	HT_HG-U133A
disulfiram	1.34e-05	PC3	HT_HG-U133A
disulfiram	1.34e-05	MCF7	HT_HG-U133A
dizocilpine	1.18e-05	PC3	HT_HG-U133A
dizocilpine	1.18e-05	MCF7	HT_HG-U133A
DL-thiorphan	1.58e-05	MCF7	HT_HG-U133A
dobutamine	1.18e-05	MCF7	HT_HG-U133A
domperidone	7.4e-06	MCF7	HT_HG-U133A
dorzolamide	1.1e-05	MCF7	HT_HG-U133A
doxazosin	7.4e-06	MCF7	HT_HG-U133A
doxorubicin	6.8e-06	MCF7	HT_HG-U133A
doxycycline	8.4e-06	MCF7	HT_HG-U133A
droperidol	1.06e-05	MCF7	HT_HG-U133A
dydrogesterone	1.28e-05	MCF7	HT_HG-U133A
econazole	9e-06	MCF7	HT_HG-U133A
edrophonium chloride	1.98e-05	MCF7	HT_HG-U133A
ellipticine	1.62e-05	MCF7	HT_HG-U133A
enalapril	8.2e-06	MCF7	HT_HG-U133A
enoxacin	1.24e-05	MCF7	HT_HG-U133A
epiandrosterone	1.38e-05	MCF7	HT_HG-U133A
equilin	1.5e-05	MCF7	HT_HG-U133A
ergocalciferol	1e-05	MCF7	HT_HG-U133A
erythromycin	5.4e-06	MCF7	HT_HG-U133A
esculetin	2.24e-05	MCF7	HT_HG-U133A
estradiol	1e-08	ssMCF7	HG-U133A
estradiol	1e-08	HL60	HG-U133A
estradiol	1e-08	MCF7	HT_HG-U133A_EA
estradiol	1e-08	HL60	HT_HG-U133A
estradiol	1e-08	PC3	HT_HG-U133A
estradiol	1e-08	MCF7	HT_HG-U133A
estradiol	1e-07	HL60	HT_HG-U133A
estradiol	1e-07	PC3	HT_HG-U133A
estradiol	1e-07	MCF7	HT_HG-U133A
estradiol	1.46e-05	MCF7	HT_HG-U133A
estriol	1.38e-05	MCF7	HT_HG-U133A
estrone	1.48e-05	MCF7	HT_HG-U133A
etamivan	1.8e-05	MCF7	HT_HG-U133A
ethosuximide	2.84e-05	PC3	HT_HG-U133A
etidronic acid	1.6e-05	MCF7	HT_HG-U133A
etiocholanolone	1.38e-05	MCF7	HT_HG-U133A
etiocholanolone	1.38e-05	PC3	HT_HG-U133A
etodolac	1.4e-05	PC3	HT_HG-U133A
etodolac	1.4e-05	MCF7	HT_HG-U133A
etomidate	1.64e-05	MCF7	HT_HG-U133A
etoposide	6.8e-06	MCF7	HT_HG-U133A
exisulind	5e-05	MCF7	HG-U133A
famotidine	1.18e-05	MCF7	HT_HG-U133A
felbinac	1.88e-05	MCF7	HT_HG-U133A
felodipine	1e-05	MCF7	HT_HG-U133A_EA
felodipine	1.04e-05	MCF7	HT_HG-U133A
fenofibrate	1.1e-05	MCF7	HT_HG-U133A
finasteride	1.08e-05	MCF7	HT_HG-U133A
finasteride	1.08e-05	PC3	HT_HG-U133A
fludrocortisone	1e-06	MCF7	HG-U133A
fludrocortisone	9.4e-06	MCF7	HT_HG-U133A
fludrocortisone	9.4e-06	PC3	HT_HG-U133A
flufenamic acid	1.42e-05	PC3	HT_HG-U133A
flufenamic acid	1.42e-05	MCF7	HT_HG-U133A
flunarizine	8.4e-06	MCF7	HT_HG-U133A
fluoxetine	1.16e-05	MCF7	HT_HG-U133A
flupentixol	7.8e-06	MCF7	HT_HG-U133A
fluphenazine	1e-05	MCF7	HT_HG-U133A_EA
fluphenazine	7.8e-06	MCF7	HT_HG-U133A
fluphenazine	1e-05	HL60	HT_HG-U133A
fluphenazine	1e-05	PC3	HT_HG-U133A
fluphenazine	1e-05	MCF7	HT_HG-U133A
flurbiprofen	1.64e-05	MCF7	HT_HG-U133A
fluspirilene	8.4e-06	MCF7	HT_HG-U133A
flutamide	1.44e-05	PC3	HT_HG-U133A
flutamide	1.44e-05	MCF7	HT_HG-U133A
fluticasone	8e-06	MCF7	HT_HG-U133A
fluvastatin	9.2e-06	MCF7	HT_HG-U133A
fluvoxamine	9.2e-06	MCF7	HT_HG-U133A
folic acid	9e-06	MCF7	HT_HG-U133A
fulvestrant	1e-06	MCF7	HT_HG-U133A_EA
fulvestrant	1e-08	HL60	HT_HG-U133A
fulvestrant	1e-08	PC3	HT_HG-U133A
fulvestrant	1e-08	MCF7	HT_HG-U133A
fulvestrant	1e-06	HL60	HT_HG-U133A
fulvestrant	1e-06	PC3	HT_HG-U133A
fulvestrant	1e-06	MCF7	HT_HG-U133A
furosemide	1.2e-05	MCF7	HT_HG-U133A
gabapentin	2.34e-05	MCF7	HT_HG-U133A
gabexate	9.6e-06	MCF7	HT_HG-U133A
galantamine	1.08e-05	MCF7	HT_HG-U133A
gallamine triethiodide	4.4e-06	PC3	HT_HG-U133A
gallamine triethiodide	4.4e-06	MCF7	HT_HG-U133A
geldanamycin	1e-06	MCF7	HG-U133A
geldanamycin	1e-06	MCF7	HT_HG-U133A_EA
geldanamycin	1e-06	HL60	HT_HG-U133A
geldanamycin	1e-06	PC3	HT_HG-U133A
geldanamycin	1e-06	MCF7	HT_HG-U133A
gemfibrozil	1.6e-05	PC3	HT_HG-U133A
gemfibrozil	1.6e-05	MCF7	HT_HG-U133A
genistein	1e-06	MCF7	HG-U133A
genistein	1e-05	MCF7	HG-U133A
genistein	1e-05	MCF7	HT_HG-U133A_EA
genistein	1e-05	HL60	HT_HG-U133A
genistein	1e-05	PC3	HT_HG-U133A
genistein	1e-05	MCF7	HT_HG-U133A
gentamicin	2.6e-06	PC3	HT_HG-U133A
gentamicin	2.6e-06	MCF7	HT_HG-U133A
ginkgolide A	9.8e-06	MCF7	HT_HG-U133A
glibenclamide	8e-06	MCF7	HT_HG-U133A
gliclazide	1.24e-05	MCF7	HT_HG-U133A
glimepiride	8.2e-06	MCF7	HT_HG-U133A
glipizide	9e-06	MCF7	HT_HG-U133A
glycocholic acid	8.6e-06	MCF7	HT_HG-U133A
gossypol	7.8e-06	MCF7	HT_HG-U133A
gossypol	7.8e-06	PC3	HT_HG-U133A
griseofulvin	1.12e-05	MCF7	HT_HG-U133A
griseofulvin	1.12e-05	PC3	HT_HG-U133A
guanabenz	1.38e-05	MCF7	HT_HG-U133A
guanadrel	7.6e-06	MCF7	HT_HG-U133A
guanadrel	7.6e-06	PC3	HT_HG-U133A
guanfacine	1.42e-05	MCF7	HT_HG-U133A
GW-8510	1e-05	MCF7	HT_HG-U133A
GW-8510	1e-05	PC3	HT_HG-U133A
H-7	0.0001	MCF7	HT_HG-U133A
H-7	0.0001	PC3	HT_HG-U133A
H-89	5e-07	PC3	HT_HG-U133A
halofantrine	7.4e-06	MCF7	HT_HG-U133A
haloperidol	1e-05	MCF7	HG-U133A
haloperidol	1e-05	MCF7	HT_HG-U133A_EA
haloperidol	1e-05	HL60	HT_HG-U133A
haloperidol	1e-05	PC3	HT_HG-U133A
haloperidol	1e-05	MCF7	HT_HG-U133A
haloperidol	1.06e-05	MCF7	HT_HG-U133A
harmaline	1.4e-05	MCF7	HT_HG-U133A
hemicholinium	7e-06	MCF7	HT_HG-U133A
hesperetin	1.32e-05	MCF7	HT_HG-U133A
hesperidin	6.6e-06	MCF7	HT_HG-U133A
hexamethonium bromide	1e-05	MCF7	HT_HG-U133A
homatropine	1.12e-05	MCF7	HT_HG-U133A
homatropine	1.12e-05	PC3	HT_HG-U133A
hydralazine	2.04e-05	MCF7	HT_HG-U133A
hydralazine	2.04e-05	PC3	HT_HG-U133A
hydrochlorothiazide	1.34e-05	MCF7	HT_HG-U133A
hydrocortisone	1.1e-05	MCF7	HT_HG-U133A
hydroflumethiazide	1.2e-05	MCF7	HT_HG-U133A
hydroflumethiazide	1.2e-05	PC3	HT_HG-U133A
hyoscyamine	1.38e-05	PC3	HT_HG-U133A
hyoscyamine	1.38e-05	MCF7	HT_HG-U133A
idazoxan	1.66e-05	MCF7	HT_HG-U133A
ifenprodil	8.4e-06	MCF7	HT_HG-U133A
ifosfamide	1.54e-05	MCF7	HT_HG-U133A
iloprost	1e-06	MCF7	HG-U133A
imipramine	1.26e-05	MCF7	HT_HG-U133A
indapamide	1.06e-05	MCF7	HT_HG-U133A
indapamide	1.06e-05	PC3	HT_HG-U133A
indometacin	1.12e-05	MCF7	HT_HG-U133A
iohexol	4.8e-06	MCF7	HT_HG-U133A
iproniazid	1.44e-05	PC3	HT_HG-U133A
iproniazid	1.44e-05	MCF7	HT_HG-U133A
isocarboxazid	1.72e-05	MCF7	HT_HG-U133A
isocarboxazid	1.72e-05	PC3	HT_HG-U133A
isoniazid	2.92e-05	PC3	HT_HG-U133A
isoniazid	2.92e-05	MCF7	HT_HG-U133A
isotretinoin	1.34e-05	MCF7	HT_HG-U133A
isradipine	1.08e-05	MCF7	HT_HG-U133A
ivermectin	4.6e-06	PC3	HT_HG-U133A
ivermectin	4.6e-06	MCF7	HT_HG-U133A
kaempferol	1.4e-05	MCF7	HT_HG-U133A
ketanserin	7e-06	MCF7	HT_HG-U133A
ketoconazole	7.6e-06	MCF7	HT_HG-U133A
ketoprofen	1.58e-05	MCF7	HT_HG-U133A
ketoprofen	1.58e-05	PC3	HT_HG-U133A
ketorolac	1.06e-05	MCF7	HT_HG-U133A
ketotifen	9.4e-06	MCF7	HT_HG-U133A
L-methionine sulfoximine	2.22e-05	MCF7	HT_HG-U133A
labetalol	1.1e-05	MCF7	HT_HG-U133A
lansoprazole	1.08e-05	MCF7	HT_HG-U133A
leflunomide	1.48e-05	MCF7	HT_HG-U133A
letrozole	1.4e-05	MCF7	HT_HG-U133A
levamisole	1.66e-05	MCF7	HT_HG-U133A
levcycloserine	3.92e-05	PC3	HT_HG-U133A
levcycloserine	3.92e-05	MCF7	HT_HG-U133A
levodopa	2.02e-05	MCF7	HT_HG-U133A
levonorgestrel	1.28e-05	MCF7	HT_HG-U133A
levonorgestrel	1.28e-05	PC3	HT_HG-U133A
levothyroxine sodium	5.2e-06	MCF7	HT_HG-U133A
lidocaine	1.48e-05	MCF7	HT_HG-U133A
liothyronine	6.2e-06	MCF7	HT_HG-U133A
lisinopril	9e-06	MCF7	HT_HG-U133A
lisuride	1.18e-05	MCF7	HT_HG-U133A
lithocholic acid	1.06e-05	MCF7	HT_HG-U133A
lithocholic acid	1.06e-05	PC3	HT_HG-U133A
lovastatin	9.8e-06	MCF7	HT_HG-U133A
loxapine	9e-06	MCF7	HT_HG-U133A
luteolin	1.4e-05	MCF7	HT_HG-U133A
LY-294002	1e-05	MCF7	HG-U133A
LY-294002	1e-05	PC3	HG-U133A
LY-294002	1e-07	MCF7	HT_HG-U133A_EA
LY-294002	1e-05	MCF7	HT_HG-U133A_EA
LY-294002	1e-07	HL60	HT_HG-U133A
LY-294002	1e-07	PC3	HT_HG-U133A
LY-294002	1e-07	MCF7	HT_HG-U133A
LY-294002	1e-05	HL60	HT_HG-U133A
LY-294002	1e-05	PC3	HT_HG-U133A
LY-294002	1e-05	MCF7	HT_HG-U133A
lynestrenol	1.4e-05	MCF7	HT_HG-U133A
lysergol	1.58e-05	MCF7	HT_HG-U133A
mafenide	1.8e-05	PC3	HT_HG-U133A
mafenide	1.8e-05	MCF7	HT_HG-U133A
maprotiline	1.28e-05	MCF7	HT_HG-U133A
mecamylamine	1.96e-05	MCF7	HT_HG-U133A
meclozine	8.6e-06	MCF7	HT_HG-U133A
mefenamic acid	1.66e-05	MCF7	HT_HG-U133A
mefenamic acid	1.66e-05	PC3	HT_HG-U133A
mefloquine	9.6e-06	PC3	HT_HG-U133A
mefloquine	9.6e-06	MCF7	HT_HG-U133A
meglumine	2.04e-05	MCF7	HT_HG-U133A
melatonin	1.72e-05	MCF7	HT_HG-U133A
memantine	1.86e-05	MCF7	HT_HG-U133A
mephenytoin	1.84e-05	MCF7	HT_HG-U133A
mepyramine	1e-05	MCF7	HT_HG-U133A
mesalazine	2.62e-05	MCF7	HT_HG-U133A
mesoridazine	7.4e-06	MCF7	HT_HG-U133A
metanephrine	1.72e-05	MCF7	HT_HG-U133A
metergoline	1e-05	MCF7	HT_HG-U133A
metformin	1e-05	MCF7	HG-U133A
metformin	2.42e-05	MCF7	HT_HG-U133A
metformin	2.42e-05	PC3	HT_HG-U133A
methazolamide	1.7e-05	MCF7	HT_HG-U133A
methotrexate	8.8e-06	HL60	HG-U133A
methotrexate	8.8e-06	MCF7	HT_HG-U133A
methotrexate	8.8e-06	PC3	HT_HG-U133A
methoxsalen	1.86e-05	MCF7	HT_HG-U133A
methyldopa	1.9e-05	MCF7	HT_HG-U133A
methylergometrine	8.8e-06	MCF7	HT_HG-U133A
methylprednisolone	1.06e-05	MCF7	HT_HG-U133A
metitepine	8.4e-06	MCF7	HT_HG-U133A
metoclopramide	1.18e-05	MCF7	HT_HG-U133A
metoclopramide	1.18e-05	PC3	HT_HG-U133A
metoprolol	5.8e-06	MCF7	HT_HG-U133A
metrifonate	1.56e-05	MCF7	HT_HG-U133A
metrifonate	1.56e-05	PC3	HT_HG-U133A
metyrapone	1.76e-05	MCF7	HT_HG-U133A
mexiletine	1.86e-05	MCF7	HT_HG-U133A
mexiletine	1.86e-05	PC3	HT_HG-U133A
mianserin	1.32e-05	PC3	HT_HG-U133A
mianserin	1.32e-05	MCF7	HT_HG-U133A
miconazole	9.6e-06	MCF7	HT_HG-U133A
mifepristone	9.4e-06	MCF7	HT_HG-U133A
milrinone	1.9e-05	MCF7	HT_HG-U133A
mimosine	2.02e-05	MCF7	HT_HG-U133A
minaprine	1.08e-05	MCF7	HT_HG-U133A
minoxidil	1.92e-05	MCF7	HT_HG-U133A
mitoxantrone	7.8e-06	MCF7	HT_HG-U133A
MK-886	1e-06	MCF7	HG-U133A
molindone	1.28e-05	MCF7	HT_HG-U133A
mometasone	7.6e-06	MCF7	HT_HG-U133A
monastrol	2e-05	MCF7	HG-U133A
monastrol	0.0001	MCF7	HG-U133A
monensin	5.8e-06	MCF7	HT_HG-U133A
monensin	5.8e-06	PC3	HT_HG-U133A
monorden	1e-07	MCF7	HG-U133A
monorden	1e-07	PC3	HG-U133A
monorden	1e-07	MCF7	HT_HG-U133A_EA
monorden	1e-07	HL60	HT_HG-U133A
monorden	1e-07	PC3	HT_HG-U133A
monorden	1e-07	MCF7	HT_HG-U133A
MS-275	1e-05	PC3	HT_HG-U133A
mycophenolic acid	1.24e-05	MCF7	HT_HG-U133A
myricetin	1.26e-05	MCF7	HT_HG-U133A
N-acetyl-L-leucine	2.3e-05	MCF7	HT_HG-U133A
N6-methyladenosine	1.42e-05	MCF7	HT_HG-U133A
nabumetone	1.76e-05	MCF7	HT_HG-U133A
nadide	6e-06	MCF7	HT_HG-U133A
nadolol	1.3e-05	MCF7	HT_HG-U133A
naftifine	1.24e-05	MCF7	HT_HG-U133A
nalbuphine	1.02e-05	PC3	HT_HG-U133A
nalbuphine	1.02e-05	MCF7	HT_HG-U133A
nalidixic acid	1.46e-05	MCF7	HT_HG-U133A
nalidixic acid	1.46e-05	PC3	HT_HG-U133A
naloxone	1.1e-05	MCF7	HT_HG-U133A
naltrexone	9.6e-06	PC3	HT_HG-U133A
naltrexone	9.6e-06	MCF7	HT_HG-U133A
naphazoline	1.62e-05	MCF7	HT_HG-U133A
naproxen	1.58e-05	MCF7	HT_HG-U133A
naproxen	1.74e-05	MCF7	HT_HG-U133A
naproxen	1.74e-05	PC3	HT_HG-U133A
naringenin	1.46e-05	MCF7	HT_HG-U133A
naringin	6.6e-06	MCF7	HT_HG-U133A
neomycin	4.2e-06	PC3	HT_HG-U133A
neomycin	4.2e-06	MCF7	HT_HG-U133A
neostigmine bromide	1.32e-05	MCF7	HT_HG-U133A
nialamide	1.34e-05	PC3	HT_HG-U133A
nialamide	1.34e-05	MCF7	HT_HG-U133A
nicotinic acid	3.24e-05	MCF7	HT_HG-U133A
nifedipine	1e-05	MCF7	HG-U133A
nifedipine	1.16e-05	MCF7	HT_HG-U133A
nifedipine	1.16e-05	PC3	HT_HG-U133A
niflumic acid	1.42e-05	MCF7	HT_HG-U133A
nilutamide	1.26e-05	MCF7	HT_HG-U133A
nimesulide	1.3e-05	MCF7	HT_HG-U133A
nimodipine	9.6e-06	MCF7	HT_HG-U133A
nisoxetine	1.3e-05	MCF7	HT_HG-U133A
nitrendipine	1.1e-05	MCF7	HT_HG-U133A
nitrofurantoin	1.68e-05	MCF7	HT_HG-U133A
nitrofurantoin	1.68e-05	PC3	HT_HG-U133A
nocodazole	1.32e-05	PC3	HT_HG-U133A
nocodazole	1.32e-05	MCF7	HT_HG-U133A
nomifensine	1.12e-05	PC3	HT_HG-U133A
nomifensine	1.12e-05	MCF7	HT_HG-U133A
nordihydroguaiaretic acid	1e-06	MCF7	HT_HG-U133A_EA
nordihydroguaiaretic acid	1e-06	HL60	HT_HG-U133A
nordihydroguaiaretic acid	1e-06	PC3	HT_HG-U133A
nordihydroguaiaretic acid	1e-06	MCF7	HT_HG-U133A
norethisterone	1.34e-05	MCF7	HT_HG-U133A
nortriptyline	1.34e-05	MCF7	HT_HG-U133A
novobiocin	0.0001	MCF7	HG-U133A
NS-398	1e-05	MCF7	HT_HG-U133A
NU-1025	0.0001	MCF7	HG-U133A
octopamine	2.1e-05	MCF7	HT_HG-U133A
omeprazole	1.16e-05	MCF7	HT_HG-U133A
ondansetron	1.22e-05	MCF7	HT_HG-U133A
orphenadrine	1.3e-05	MCF7	HT_HG-U133A
orphenadrine	1.3e-05	PC3	HT_HG-U133A
ouabain	5.4e-06	MCF7	HT_HG-U133A
oxedrine	2.4e-05	MCF7	HT_HG-U133A
oxolinic acid	1.54e-05	PC3	HT_HG-U133A
oxolinic acid	1.54e-05	MCF7	HT_HG-U133A
oxprenolol	1.32e-05	MCF7	HT_HG-U133A
oxybutynin	1.02e-05	MCF7	HT_HG-U133A
oxymetazoline	1.34e-05	PC3	HT_HG-U133A
oxyphenbutazone	1.24e-05	MCF7	HT_HG-U133A
ozagrel	1.52e-05	MCF7	HT_HG-U133A
paclitaxel	4.6e-06	MCF7	HT_HG-U133A
pancuronium bromide	5.4e-06	MCF7	HT_HG-U133A
papaverine	1.06e-05	MCF7	HT_HG-U133A
paracetamol	2.64e-05	MCF7	HT_HG-U133A
pargyline	2.04e-05	MCF7	HT_HG-U133A
paroxetine	1e-06	PC3	HT_HG-U133A
paroxetine	1e-06	MCF7	HT_HG-U133A
parthenolide	1.62e-05	MCF7	HT_HG-U133A
penbutolol	5.8e-06	MCF7	HT_HG-U133A
pentamidine	6.8e-06	MCF7	HT_HG-U133A
pentetic acid	1.02e-05	MCF7	HT_HG-U133A
pentetrazol	2.9e-05	MCF7	HT_HG-U133A
pentoxifylline	1.44e-05	PC3	HT_HG-U133A
pentoxifylline	1.44e-05	MCF7	HT_HG-U133A
pentoxyverine	7.6e-06	MCF7	HT_HG-U133A
pepstatin	5.8e-06	MCF7	HT_HG-U133A
pergolide	9.8e-06	MCF7	HT_HG-U133A
perhexiline	1.02e-05	MCF7	HT_HG-U133A
perphenazine	1e-05	MCF7	HT_HG-U133A
phenacetin	2.24e-05	MCF7	HT_HG-U133A
phenelzine	1.7e-05	MCF7	HT_HG-U133A
phenelzine	1.7e-05	PC3	HT_HG-U133A
phenformin	1.66e-05	MCF7	HT_HG-U133A
phenformin	1.66e-05	PC3	HT_HG-U133A
phenoxybenzamine	1.18e-05	MCF7	HT_HG-U133A
phentolamine	1.26e-05	MCF7	HT_HG-U133A
phentolamine	1.26e-05	PC3	HT_HG-U133A
physostigmine	6.2e-06	MCF7	HT_HG-U133A
picotamide	1.02e-05	PC3	HT_HG-U133A
picotamide	1.02e-05	MCF7	HT_HG-U133A
pimozide	8.6e-06	MCF7	HT_HG-U133A
pinacidil	1.64e-05	MCF7	HT_HG-U133A
pindolol	1.62e-05	PC3	HT_HG-U133A
pindolol	1.62e-05	MCF7	HT_HG-U133A
pioglitazone	1e-05	MCF7	HT_HG-U133A
pioglitazone	1e-05	PC3	HT_HG-U133A
piperidolate	1.12e-05	MCF7	HT_HG-U133A
piperine	1.4e-05	MCF7	HT_HG-U133A
pirenperone	1.02e-05	MCF7	HT_HG-U133A
pirenzepine	9.4e-06	PC3	HT_HG-U133A
pirenzepine	9.4e-06	MCF7	HT_HG-U133A
piribedil	1.2e-05	MCF7	HT_HG-U133A
piroxicam	1.2e-05	MCF7	HT_HG-U133A
pizotifen	9.4e-06	MCF7	HT_HG-U133A
podophyllotoxin	9.6e-06	MCF7	HT_HG-U133A
practolol	1.5e-05	MCF7	HT_HG-U133A
pralidoxime	2.32e-05	MCF7	HT_HG-U133A
prasterone	1.22e-05	MCF7	HT_HG-U133A
prazosin	1e-05	MCF7	HT_HG-U133A_EA
prazosin	9.6e-06	MCF7	HT_HG-U133A
prednisolone	1.1e-05	MCF7	HT_HG-U133A
prednisone	1.12e-05	MCF7	HT_HG-U133A
pregnenolone	1.26e-05	MCF7	HT_HG-U133A
prenylamine	9.6e-06	MCF7	HT_HG-U133A
Prestwick-1100	9e-06	PC3	HT_HG-U133A
Prestwick-1100	9e-06	MCF7	HT_HG-U133A
Prestwick-559	8.2e-06	MCF7	HT_HG-U133A
Prestwick-642	1.38e-05	MCF7	HT_HG-U133A
Prestwick-983	1.7e-05	MCF7	HT_HG-U133A
primaquine	8.8e-06	MCF7	HT_HG-U133A
proadifen	1.02e-05	MCF7	HT_HG-U133A
probenecid	1.4e-05	MCF7	HT_HG-U133A
probucol	7.8e-06	MCF7	HT_HG-U133A
procainamide	1.48e-05	MCF7	HT_HG-U133A
procaine	1.46e-05	MCF7	HT_HG-U133A
procaine	1.46e-05	PC3	HT_HG-U133A
procarbazine	1.56e-05	MCF7	HT_HG-U133A
prochlorperazine	1e-05	MCF7	HT_HG-U133A_EA
prochlorperazine	6.6e-06	MCF7	HT_HG-U133A
prochlorperazine	1e-05	HL60	HT_HG-U133A
prochlorperazine	1e-05	PC3	HT_HG-U133A
prochlorperazine	1e-05	MCF7	HT_HG-U133A
procyclidine	1.24e-05	MCF7	HT_HG-U133A
profenamine	1.14e-05	MCF7	HT_HG-U133A
progesterone	1.28e-05	MCF7	HT_HG-U133A
proglumide	1.2e-05	PC3	HT_HG-U133A
proglumide	1.2e-05	MCF7	HT_HG-U133A
proguanil	1.38e-05	MCF7	HT_HG-U133A
promazine	1.24e-05	PC3	HT_HG-U133A
promazine	1.24e-05	MCF7	HT_HG-U133A
promethazine	1.24e-05	MCF7	HT_HG-U133A
propafenone	1.06e-05	MCF7	HT_HG-U133A
propofol	2.24e-05	MCF7	HT_HG-U133A
propranolol	1.36e-05	MCF7	HT_HG-U133A
propylthiouracil	2.34e-05	MCF7	HT_HG-U133A
protriptyline	1.34e-05	MCF7	HT_HG-U133A
puromycin	7.4e-06	MCF7	HT_HG-U133A
pyridoxine	1.94e-05	MCF7	HT_HG-U133A
pyrimethamine	1.6e-05	MCF7	HT_HG-U133A
quercetin	1.18e-05	MCF7	HT_HG-U133A
quinethazone	1.38e-05	PC3	HT_HG-U133A
quinethazone	1.38e-05	MCF7	HT_HG-U133A
quinidine	1.06e-05	MCF7	HT_HG-U133A
quinpirole	1.56e-05	MCF7	HT_HG-U133A
quipazine	9e-06	MCF7	HT_HG-U133A
racecadotril	1.04e-05	MCF7	HT_HG-U133A
raloxifene	7.8e-06	MCF7	HT_HG-U133A
ramipril	9.6e-06	MCF7	HT_HG-U133A
raubasine	1.02e-05	MCF7	HT_HG-U133A
remoxipride	9.8e-06	MCF7	HT_HG-U133A
repaglinide	8.8e-06	MCF7	HT_HG-U133A
resveratrol	5e-05	MCF7	HG-U133A
resveratrol	1e-05	MCF7	HT_HG-U133A_EA
resveratrol	1.76e-05	MCF7	HT_HG-U133A
ribavirin	1.64e-05	MCF7	HT_HG-U133A
riboflavin	1.06e-05	MCF7	HT_HG-U133A
rifabutin	4.8e-06	MCF7	HT_HG-U133A
rifampicin	4.8e-06	MCF7	HT_HG-U133A
riluzole	1.48e-05	MCF7	HT_HG-U133A
riluzole	1.48e-05	PC3	HT_HG-U133A
risperidone	9.8e-06	MCF7	HT_HG-U133A
rofecoxib	1e-05	MCF7	HG-U133A
rolipram	1.46e-05	MCF7	HT_HG-U133A
rosiglitazone	1e-05	MCF7	HT_HG-U133A_EA
rosiglitazone	1e-05	HL60	HT_HG-U133A
rosiglitazone	1e-05	PC3	HT_HG-U133A
rosiglitazone	1e-05	MCF7	HT_HG-U133A
rotenone	1e-06	MCF7	HT_HG-U133A
rotenone	1e-06	PC3	HT_HG-U133A
rottlerin	1e-05	MCF7	HT_HG-U133A_EA
roxithromycin	4.8e-06	MCF7	HT_HG-U133A
S-propranolol	1.36e-05	MCF7	HT_HG-U133A
salbutamol	1.68e-05	MCF7	HT_HG-U133A
salbutamol	1.68e-05	PC3	HT_HG-U133A
salsolinol	1.54e-05	MCF7	HT_HG-U133A
SB-202190	1e-06	PC3	HT_HG-U133A
SB-202190	1e-06	MCF7	HT_HG-U133A
SB-203580	1e-06	PC3	HT_HG-U133A
SB-203580	1e-06	MCF7	HT_HG-U133A
SC-19220	1e-05	MCF7	HT_HG-U133A
SC-19220	1e-05	PC3	HT_HG-U133A
SC-560	1e-05	MCF7	HT_HG-U133A
SC-58125	1e-05	MCF7	HG-U133A
scopolamine	1.18e-05	MCF7	HT_HG-U133A
scriptaid	1e-05	PC3	HT_HG-U133A
selegiline	1.78e-05	MCF7	HT_HG-U133A
serotonin	1.88e-05	MCF7	HT_HG-U133A
simvastatin	9.6e-06	MCF7	HT_HG-U133A
sirolimus	1e-07	MCF7	HT_HG-U133A_EA
sirolimus	1e-07	HL60	HT_HG-U133A
sirolimus	1e-07	PC3	HT_HG-U133A
sirolimus	1e-07	MCF7	HT_HG-U133A
sitosterol	9.6e-06	MCF7	HT_HG-U133A
sotalol	1.3e-05	MCF7	HT_HG-U133A
spironolactone	9.6e-06	PC3	HT_HG-U133A
spironolactone	9.6e-06	MCF7	HT_HG-U133A
streptozocin	1.5e-05	MCF7	HT_HG-U133A
sulfadimidine	1.34e-05	MCF7	HT_HG-U133A
sulfadimidine	1.34e-05	PC3	HT_HG-U133A
sulfamethoxazole	1.58e-05	MCF7	HT_HG-U133A
sulfamethoxazole	1.58e-05	PC3	HT_HG-U133A
sulfanilamide	2.32e-05	MCF7	HT_HG-U133A
sulfaphenazole	1.28e-05	MCF7	HT_HG-U133A
sulfinpyrazone	9.8e-06	MCF7	HT_HG-U133A
sulpiride	1.18e-05	MCF7	HT_HG-U133A
suprofen	1.54e-05	MCF7	HT_HG-U133A
tacrine	1.58e-05	MCF7	HT_HG-U133A
tacrolimus	1e-06	MCF7	HG-U133A
tamoxifen	1e-06	MCF7	HG-U133A
tamoxifen	7e-06	MCF7	HT_HG-U133A
tanespimycin	1e-06	MCF7	HG-U133A
tanespimycin	1e-06	PC3	HG-U133A
tanespimycin	1e-06	MCF7	HT_HG-U133A_EA
tanespimycin	1e-06	HL60	HT_HG-U133A
tanespimycin	1e-06	PC3	HT_HG-U133A
tanespimycin	1e-06	MCF7	HT_HG-U133A
telenzepine	9e-06	MCF7	HT_HG-U133A
tenoxicam	1.18e-05	MCF7	HT_HG-U133A
terazosin	9.4e-06	MCF7	HT_HG-U133A
terbutaline	7.2e-06	MCF7	HT_HG-U133A
terfenadine	8.4e-06	MCF7	HT_HG-U133A
terguride	8.8e-06	MCF7	HT_HG-U133A
terguride	1.18e-05	MCF7	HT_HG-U133A
testosterone	1.16e-05	MCF7	HT_HG-U133A
tetracaine	1.32e-05	MCF7	HT_HG-U133A
tetrahydroalstonine	1.14e-05	MCF7	HT_HG-U133A
tetrandrine	6.4e-06	MCF7	HT_HG-U133A
thalidomide	0.0001	MCF7	HG-U133A
thalidomide	1.54e-05	PC3	HT_HG-U133A
thalidomide	1.54e-05	MCF7	HT_HG-U133A
thapsigargin	1e-07	MCF7	HT_HG-U133A
theobromine	2.22e-05	MCF7	HT_HG-U133A
theophylline	2.02e-05	MCF7	HT_HG-U133A
thiamazole	3.5e-05	MCF7	HT_HG-U133A
thiamazole	3.5e-05	PC3	HT_HG-U133A
thiamine	1.18e-05	MCF7	HT_HG-U133A
thioperamide	9.8e-06	MCF7	HT_HG-U133A
thioproperazine	6.2e-06	PC3	HT_HG-U133A
thioproperazine	6.2e-06	MCF7	HT_HG-U133A
thioridazine	1e-05	MCF7	HT_HG-U133A_EA
thioridazine	9.8e-06	MCF7	HT_HG-U133A
thioridazine	1e-05	HL60	HT_HG-U133A
thioridazine	1e-05	PC3	HT_HG-U133A
thioridazine	1e-05	MCF7	HT_HG-U133A
tiabendazole	1.98e-05	MCF7	HT_HG-U133A
tiapride	1.1e-05	MCF7	HT_HG-U133A
tiapride	1.1e-05	PC3	HT_HG-U133A
ticlopidine	1.34e-05	MCF7	HT_HG-U133A
timolol	9.2e-06	MCF7	HT_HG-U133A
tiratricol	6.4e-06	MCF7	HT_HG-U133A
tolazoline	2.04e-05	MCF7	HT_HG-U133A
tolbutamide	1.48e-05	MCF7	HT_HG-U133A
tolbutamide	1.48e-05	PC3	HT_HG-U133A
tolfenamic acid	1.52e-05	PC3	HT_HG-U133A
tolnaftate	1.3e-05	MCF7	HT_HG-U133A
torasemide	1.14e-05	MCF7	HT_HG-U133A
tranexamic acid	2.54e-05	PC3	HT_HG-U133A
tranexamic acid	2.54e-05	MCF7	HT_HG-U133A
tranylcypromine	2.36e-05	PC3	HT_HG-U133A
tranylcypromine	2.36e-05	MCF7	HT_HG-U133A
trapidil	1.94e-05	MCF7	HT_HG-U133A
trazodone	9.8e-06	MCF7	HT_HG-U133A
tretinoin	1e-06	MCF7	HG-U133A
tretinoin	1e-06	HL60	HT_HG-U133A
tretinoin	1e-06	PC3	HT_HG-U133A
tretinoin	1e-06	MCF7	HT_HG-U133A
tretinoin	1.34e-05	MCF7	HT_HG-U133A
triamcinolone	1.02e-05	PC3	HT_HG-U133A
triamcinolone	1.02e-05	MCF7	HT_HG-U133A
triamterene	1.58e-05	MCF7	HT_HG-U133A
triamterene	1.58e-05	PC3	HT_HG-U133A
trichlormethiazide	1.06e-05	MCF7	HT_HG-U133A
trichostatin A	1e-07	MCF7	HT_HG-U133A_EA
trichostatin A	1e-06	MCF7	HT_HG-U133A_EA
trichostatin A	1e-07	HL60	HT_HG-U133A
trichostatin A	1e-07	PC3	HT_HG-U133A
trichostatin A	1e-07	MCF7	HT_HG-U133A
trichostatin A	1e-06	HL60	HT_HG-U133A
trichostatin A	1e-06	PC3	HT_HG-U133A
trichostatin A	1e-06	MCF7	HT_HG-U133A
trifluoperazine	1e-05	MCF7	HT_HG-U133A_EA
trifluoperazine	8.4e-06	MCF7	HT_HG-U133A
trifluoperazine	1e-05	HL60	HT_HG-U133A
trifluoperazine	1e-05	PC3	HT_HG-U133A
trifluoperazine	1e-05	MCF7	HT_HG-U133A
triflupromazine	1.02e-05	MCF7	HT_HG-U133A
trifluridine	1.36e-05	MCF7	HT_HG-U133A
trimetazidine	1.18e-05	MCF7	HT_HG-U133A
trimethadione	2.8e-05	MCF7	HT_HG-U133A
trimethoprim	1.38e-05	MCF7	HT_HG-U133A
trimethoprim	1.38e-05	PC3	HT_HG-U133A
trimipramine	9.8e-06	MCF7	HT_HG-U133A
troglitazone	1e-05	PC3	HG-U133A
troglitazone	1e-05	MCF7	HT_HG-U133A_EA
troglitazone	1e-05	HL60	HT_HG-U133A
troglitazone	1e-05	PC3	HT_HG-U133A
troglitazone	1e-05	MCF7	HT_HG-U133A
tropicamide	1.4e-05	MCF7	HT_HG-U133A
tropicamide	1.4e-05	PC3	HT_HG-U133A
tubocurarine chloride	5.2e-06	MCF7	HT_HG-U133A
tyloxapol	4e-06	MCF7	HT_HG-U133A
urapidil	9.4e-06	MCF7	HT_HG-U133A
valdecoxib	1e-05	PC3	HT_HG-U133A
valproic acid	5e-05	MCF7	HT_HG-U133A_EA
valproic acid	0.0005	MCF7	HT_HG-U133A_EA
valproic acid	0.001	MCF7	HT_HG-U133A_EA
valproic acid	5e-05	HL60	HT_HG-U133A
valproic acid	5e-05	PC3	HT_HG-U133A
valproic acid	5e-05	MCF7	HT_HG-U133A
valproic acid	0.0002	HL60	HT_HG-U133A
valproic acid	0.0002	PC3	HT_HG-U133A
valproic acid	0.0002	MCF7	HT_HG-U133A
valproic acid	0.0005	HL60	HT_HG-U133A
valproic acid	0.0005	PC3	HT_HG-U133A
valproic acid	0.0005	MCF7	HT_HG-U133A
valproic acid	0.001	HL60	HT_HG-U133A
valproic acid	0.001	PC3	HT_HG-U133A
valproic acid	0.001	MCF7	HT_HG-U133A
vanoxerine	7.6e-06	MCF7	HT_HG-U133A
velnacrine	1.22e-05	MCF7	HT_HG-U133A
verapamil	8.2e-06	MCF7	HT_HG-U133A
vinblastine	1e-07	MCF7	HT_HG-U133A
vinpocetine	1.14e-05	MCF7	HT_HG-U133A
vorinostat	1e-05	MCF7	HT_HG-U133A_EA
vorinostat	1e-05	HL60	HT_HG-U133A
vorinostat	1e-05	PC3	HT_HG-U133A
vorinostat	1e-05	MCF7	HT_HG-U133A
wortmannin	1e-08	MCF7	HT_HG-U133A_EA
wortmannin	1e-06	MCF7	HT_HG-U133A_EA
wortmannin	1e-08	HL60	HT_HG-U133A
wortmannin	1e-08	PC3	HT_HG-U133A
wortmannin	1e-08	MCF7	HT_HG-U133A
xylazine	1.82e-05	MCF7	HT_HG-U133A
xylometazoline	1.42e-05	MCF7	HT_HG-U133A
yohimbine	1.02e-05	MCF7	HT_HG-U133A
zalcitabine	1.9e-05	MCF7	HT_HG-U133A
zaprinast	1.48e-05	MCF7	HT_HG-U133A
zardaverine	1.5e-05	MCF7	HT_HG-U133A
zidovudine	1.5e-05	MCF7	HT_HG-U133A
